# Supplementary material for: GTPBP8 modulates mitochondrial fission through a Drp1-dependent process
Source: J Cell Sci. 2024 Apr 30;137(8):jcs261612. doi: 10.1242/jcs.261612 (PMC11112121; doi:10.1242/jcs.261612)
Supplement: Table S1. Antibodies used in this study. [file joces-137-261612-TableS1.xlsx]

## Sheet: Sheet1
	Antibodies	Source	Identifer	Knockout verification	Application
	Rabbit anti-GTPBP8	Sigma	HPA034831	This lab	WB: 1:500
	Rabbit anti-Drp1 S616-PO4	Cell Signaling Technology	#4494	N/A	WB: 1:1000
	Rabbit anti-Drp1 S637-PO4	Cell Signaling Technology	#6319	N/A	WB: 1:1000
	Mouse anti-Drp1	Cell Signaling Technology	#14647	N/A	WB: 1:1000
					IF: 1:100
	Mouse anti-Opa1	BD Biosciences	612606	N/A	WB: 1:10000
	Mouse anti-Myc	Santa Cruz Biotechnology	sc-40	N/A	WB: 1:1000
	Mouse anti-DNA	Millipore Sigma	CBL186	N/A	IF: 1:250
	Mouse anti-TOM20	Santa Cruz Biotechnology	sc-17764	N/A	WB: 1:1000
					IF: 1:200
	Mouse anti-TOM20	proteintech	11802-1-AP	N/A	IF: 1:200
	Rabbit anti-PKA	Proteintech	55382-1-AP	N/A	WB: 1:1000
	Rabbit anti-CDK1	Proteintech	19532-1-AP	N/A	WB: 1:10000
	Rabbit anti-Cyclin B1	Proteintech	55004-1-AP	N/A	WB: 1:4000
	Rabbit anti-ROCK1	Proteintech	21850-1-AP	N/A	WB: 1:1000
	Rabbit anti-ERK	Cell Signaling Technology	# 4695S	N/A	WB: 1:1000
	Mouse anti-ATP5F1	Santa Cruz Biotechnology	sc-514419	N/A	WB: 1:500
	Mouse anti-TOM40	Santa Cruz Biotechnology	sc-365466	N/A	WB: 1:1000
	Rabbit anti-COXIV	ThermoFisher Scientific	MA5-15078	N/A	IF: 1:200
	Rabbit anti-ɑ-Tubulin	Proteintech	66031-1-Ig	N/A	WB: 1:20000
	Rabbit anti-β-Actin	Proteintech	81115-1-RR	N/A	WB: 1:50000
	Rabbit anti-GAPDH	Yeasen Biotechnology	30202ES60	N/A	WB: 1:10000
	Goat Anti-Mouse IgG(H+L)	Jackson	139892	N/A	WB: 1:10000
	Goat Anti-Rabbit IgG(H+L)	Jackson	139767	N/A	WB: 1:20000
	Goat anti-rabbit Secondary Antibody, Alexa Fluor™ 488	Thermo Fisher Scientific	A-11008	N/A	IF: 1:200
	Goat anti-rabbit Secondary Antibody, Alexa Fluor™ 568	Thermo Fisher Scientific	A-11011	N/A	IF: 1:200
	Goat anti-mouse Secondary Antibody, Alexa Fluor™ 488	Thermo Fisher Scientific	A-11001	N/A	IF: 1:200
	Goat anti-mouse Secondary Antibody, Alexa Fluor™ 568	Thermo Fisher Scientific	A-11004	N/A	IF: 1:200
	WB-Western blot, IF- Immunofluorescence
